# Supplementary material for: The F204S mutation in adrenodoxin oxidoreductase drives salinomycin resistance in Eimeria tenella
Source: Vet Res. 2024 Dec 18;55:170. doi: 10.1186/s13567-024-01431-6 (PMC11654014; doi:10.1186/s13567-024-01431-6)
Supplement: Supplementary file 7 — Additional file 7. Primers used in this study. [file 13567_2024_1431_MOESM7_ESM.xlsx]

## Sheet: Sheet1
Additional file 7: Primers used in this study
Primers	Sequence(5'-3'）	Note
BB-LIN-F1	GGTGGAGGTGGAAGTATGGT	Amplification of the P2A/Linker backbone
BB-LIN-R1	TTTGGTTTTCTATGGAACAG
BB-P2A-F	CCATGGGATTACAAGGATGA
His4-F	CGTGCAGGGTGCGCGTGTTG	Verifecation of overexpression plasmids
H-P2A-F	CCGTCGGTTCTACTTGCATC
EYFP-R	CGCCCTCGCCGGACACGCTG
06367-F1	GGGCTAGCAGGCTACATATGATGGCGTCCTCCTCTCCGGG	Amplification of the candidate gene ETH2_0636700, P2A backbone
06367-R1	GCTGCTCAGACACAACCTGC
06367-F2	GCAGGTTGTGTCTGAGCAGC
06367-R2	CTCTTCCAGTTTGTCTCAAG
06367-F3	CTTGAGACAAACTGGAAGAG
06367-R3	CTGCAGCAGCGTCGATTTGC
06367-F4	GCAAATCGACGCTGCTGCAG
06367-R4	TCATCCTTGTAATCCCATGGATTTTGGCCTTGGAGGCAC
06370-F1	CTGTTCCATAGAAAACCAAAATGGAAAATAAAGACATTTC	Amplification of the candidate gene ETH2_0637000, Linker backbone
06370-R1	ACCATACTTCCACCTCCACCGAGGTTGGCAGCAAAGGCAC
06375_F1	CTGTTCCATAGAAAACCAAAATGGCTGCTGCCTCTCGCGC	Amplification of the candidate gene ETH2_0637500, Linker backbone
06375_R1	ACCATACTTCCACCTCCACCGTTGGCTTTGGCCTGCATGA
06376_F1	GGGCTAGCAGGCTACATATGATGGCGCCCGTGCTGCTGCG	Amplification of the candidate gene ETH2_0637600, P2A backbone
06376_R1	CTGCTGCTGGCGTACAAGTC
06376_F2	GACTTGTACGCCAGCAGCAG
06376_R2	TCATCCTTGTAATCCCATGGGGCCGCAGCTTGCTGCTTGT
06378_F1	CTGTTCCATAGAAAACCAAAATGTCAGCAGCAGCTCAAAG	Amplification of the candidate gene ETH2_0637800, Linker backbone
06378_R1	ACCATACTTCCACCTCCACCGCAGCAGCCTGGCGACATCG
06384_F1	GGGCTAGCAGGCTACATATGATGCACGCGCACCTGCGCGC	Amplification of the candidate gene ETH2_0638400, P2A backbone
06384_R1	TCATCCTTGTAATCCCATGGAATTGCAGAAGCAATTCTCT
06387_F1	CTGTTCCATAGAAAACCAAAATGAGGAGCAGCAGGGGCAG	Amplification of the candidate gene ETH2_0638700, Linker backbone
06387_R1	ACCATACTTCCACCTCCACCTGGCTCGTCTTCAACTGCAG
10056_F1	GGGCTAGCAGGCTACATATGATGGAGCCCCTCGGAAGCG	Amplification of the candidate gene ETH2_1005600, P2A backbone
10056_R1	TCATCCTTGTAATCCCATGGGATGCTGCAGCTGTCTGCGC
10045_F1	GGGCTAGCAGGCTACATATGATGGCGCTGCCGCTGCAGCC	Amplification of the candidate gene ETH2_1004500, P2A backbone
10045_R1	TCATCCTTGTAATCCCATGGTTCAAGCGGCGCAAGACCT
10456_F1	GGGCTAGCAGGCTACATATGATGGAACATGCAGCGCCAG	Amplification of the candidate gene ETH2_1045600, P2A backbone
10456_R1	TCATCCTTGTAATCCCATGGTGCTGTTCTCGACTCCGTTG
10048_F1	GGGCTAGCAGGCTACATATGATGGCCCCGCTGAGGGCTTC	Amplification of the candidate gene ETH2_1004800, P2A backbone
10048_R1	TCATCCTTGTAATCCCATGGCTGCCATCTCTTTGCGTTC
10458_F1	GGGCTAGCAGGCTACATATGATGACGTACGCCGACGACCG	Amplification of the candidate gene ETH2_1045800, P2A backbone
10458_R1	TCATCCTTGTAATCCCATGGTGCAGCTTTCCCTATGCCAT
CX-06367-R	GCTGCTGCTGCTGGACGCGAA	Verification of the transgenic oocysts
CX-06370-R	AGGCCATACTTGCTGCGATG
CX-06375-R	GAACTCGTACAAACTGCTG
CX-06376-R	CAGCACCAGCTTCTGCAGCAG
CX-06378-R	GCAGCAGCCTGGCGACATCG
CX-06384-R	GCCCAACTGCGTCGTTGCTG
CX-06387-R	TGGCTCGTCTTCAACTGCAG
CX-10056-R	GCTGCTGCTGCTGCTGCTGC
CX-10045-R	CCTTCGGCTGCTTACAGGAG
CX-10456-R	CGGTCGTCGGGATGAAGCCC
CX-10048-R	CAGCCAGCATAGCACGGTC
CX-10458-R	TCGGCAGAGGCATTCTCTGC
5HR-Tvector-F	GCTGCTGCTGTTTGCCGCTGTACGTAGCGTTAACGAAGGGCAG	Construction of the homologous recombination strain
EtU6-gRNA-R	CAGAGATTTACCGTGTGTGACAACCTGAAGTGCCGTCTTCG
sgRNA-F	GTCACACACGGTAAATCTCTGGTTTTAGAGCTAGAAATAG
sgRNA-R	GTCTGTACACCTCCTGTACCGAAATTAACCCTCACTAAAG
5HR-F	GTACAGGAGGTGTACAGAC
5HR-R	GAAGGAAGACTCTGCAGCTG
5HR-5mic-F	CAGCTGCAGAGTCTTCCTTCAAGCTTAAGCAAGACTACAG
5mic-R	GGTACCCATTGCGGGAATG
5mic-mCherry-F	CATTCCCGCAATGGGTACCATGGTGAGCAAGGGCGAGGAG
mCherry-R	ACTTCCACCTCCACCCTTGTACAGCTCGTCCATG
3HR-F	CAAGGGTGGAGGTGGAAGTATGTCAGCAGCAGCTCAAAG
3HR-R	TACGTACAGCGGCAAACAGCAGCAG
JD-U6-F	CAATATATGAATATAATCG	Verification of the EtADR homologous recombination plasmid
JD-5MIC-R	GCAAGGCTCCGGGCAAGAC
JD-mCherry-F	CAACGAGGACTACACCATCG
JD-Tv-R	CGCGTCCATTCGCCATTC
